# Supplementary material for: Ligand Effects on Intramolecular Configuration, Intermolecular Packing, and Optical Properties of Metal Nanoclusters
Source: Nanomaterials (Basel). 2021 Oct 9;11(10):2655. doi: 10.3390/nano11102655 (PMC8537406; doi:10.3390/nano11102655)
Supplement: Supplementary file 1 [file nanomaterials-11-02655-s001.zip]

Archive with 1 entries (1 files):
- nanomaterials-1408107-supplementary.pdf
